# Supplementary material for: An untypeable enterotoxigenic Escherichia coli represents one of the dominant types causing human disease
Source: Microb Genom. 2017 Jul 3;3(9):e000121. doi: 10.1099/mgen.0.000121 (PMC5643014; doi:10.1099/mgen.0.000121)
Supplement: Supplementary File 2 [file mgen-3-121-s002.xlsx]

## Sheet: Table S1
Table S1. Characterization of novel O-genotype ETEC strains
Strain	ERS-number	Accessin no. of assembled draft genome	O genotype	fliC type	Origin (Country)	Year of isolation	Source*	Subject	Age of subject	Phylogroup	Lineage**	Toxin profile***	CF profile****	wzx identity (na) compared with that of reference	wzy identity (na) compared with that of reference	Plasmid Inc group profile
E1542	ERS077697	BDRL01000001-BDRL01000176	OgN5	H18	Argentina	1989	D	Indigenous	Child <5 yrs	A	L11	LT	CF NEG	99.9% (1220/1221)	99.8% (1186/1188)	FII, FIIS, FIB, FrepB
E1193	ERS077673	BDPK01000001-BDPK01000079	OgN5	H10	Egypt	2001	D	Indigenous	Child <5 yrs	A	L14	ST	CF NEG	1	1
E620	ERS077610	BDPX01000001-BDPX01000067	OgN5	H10	Guatemala	2000	AS	Traveller	Adult	A	L14	ST	CF NEG	1	1
E626	ERS077613	BDRN01000001-BDRN01000075	OgN5	H10	Guatemala	2000	D	Traveller	Adult	A	L14	ST	CF NEG	1	1
E704	ERS077620	BDPQ01000001-BDPQ01000099	OgN5	H10	Guatemala	2001	AS	Traveller	Adult	A	L14	ST	CF NEG	1	1
E705	ERS077621	BDPS01000001-BDPS01000176	OgN5	H10	Guatemala	2001	AS	Traveller	Adult	A	L14	ST	CF NEG	(reference)	(reference)
E811sc	ERS139282	BDRS01000001-BDRS01000069	OgN5	H10	Guatemala	2002	D	Traveller	Adult	A	L14	ST	CF NEG	1	99.9% (1187/1188)
E1594	ERS077715	BDPE01000001-BDPE01000206	OgN5	H32	Argentina	1989	D	Indigenous	Child <5 yrs	A	L15	ST	CF NEG	99.9% (1220/1221)	99.8% (1186/1188)	FII, FrepB
E354	ERS077587	BDPG01000001-BDPG01000539	OgN5	H32	Mexico	1998	D/AS	Traveller	Adult	A	L15	ST	CF NEG	1	99.7% (1185/1188)	FII, FIIY, FIB, FrepB, HI1
E356	ERS077588	BDPM01000001-BDPM01000134	OgN5	H32	Mexico	1998	D/AS	Traveller	Adult	A	L15	ST	CF NEG	1	99.7% (1185/1188)	FII, FIIY, FrepB
E513	ERS077600	BDPH01000001-BDPH01000069	OgN5	H32	Mexico	2000	D/AS	Traveller	Adult	A	L15	ST	CF NEG	99.9% (1220/1221)	99.8% (1186/1188)	FIIY, N
E828	ERS077627	BDRC01000001-BDRC01000080	OgN5	H19	Guatemala	2002	D	Traveller	Adult	A	L15	ST	CF NEG	99.9% (1220/1221)	99.8% (1186/1188)	FIIY
E1102	ERS077670	BDRI01000001-BDRI01000153	OgN5	H9	Egypt	2000	AS	Indigenous	Child <5 yrs	A	L16	ST	CF NEG	99.9% (1220/1221)	99.8% (1186/1188)	FII, FIIY, FII-s, FrepB, I1, P, X4
E1526	ERS077693	BDPD01000001-BDPD01000110	OgN5	H34	Argentina	1989	D	Indigenous	Child <5 yrs	A	L16	ST	CF NEG	99.8% (1219/1221)	99.8% (1186/1188)	FII, FII-s, FrepB
E1623	ERS077728	BDRF01000001-BDRF01000122	OgN5	H34	Indonesia	1990	D	Indigenous	Child <5 yrs	A	L16	ST	CF NEG	99.9% (1220/1221)	99.8% (1186/1188)	FII, FIIS, FIA, FIB, FrepB
E1637	ERS077732	BDPV01000001-BDPV01000072	OgN5	H34	Indonesia	1990	D	Indigenous	Child <5 yrs	A	L16	ST	CF NEG	99.8% (1219/1221)	99.8% (1186/1188)	FII, FIIS, FIA, FIB, FrepB
E1674	ERS077745	BDPO01000001-BDPO01000071	OgN5	H34	Indonesia	1990	D	Indigenous	Child <5 yrs	A	L16	ST	CF NEG	99.8% (1219/1221)	99.8% (1186/1188)	FII, FIA, FIB, FrepB, FII-s
E1534	ERS077696	BDRQ01000001-BDRQ01000150	OgN5	H16	Argentina	1989	D	Indigenous	Child <5 yrs	B1	L22	ST	CF NEG	99.9% (1220/1221)	99.9% (1187/1188)
E1599	ERS077718	BDPL01000001-BDPL01000071	OgN5	H16	Argentina	1989	D	Indigenous	Child <5 yrs	B1	L22	ST	CF NEG	99.9% (1220/1221)	99.9% (1187/1188)
E509sc	ERS139279	BDRV01000001-BDRV01000079	OgN5	H16	Mexico	2000	D/AS	Traveller	Adult	B1	L22	ST	CF NEG	99.9% (1220/1221)	99.8% (1186/1188)	FIIY
E618	ERS077609	BDRE01000001-BDRE01000237	OgN5	H16	Guatemala	2000	AS	Traveller	Adult	B1	L22	ST	CF NEG	99.9% (1220/1221)	99.9% (1187/1188)
E703	ERS077619	BDPJ01000001-BDPJ01000241	OgN5	H16	Guatemala	2001	AS	Traveller	Adult	B1	L22	ST	CF NEG	99.9% (1220/1221)	99.9% (1187/1188)
E998	ERS077666	BDPZ01000001-BDPZ01000107	OgN5	H16	Egypt	1997	D	Soldier	Adult	B1	L22	ST	CF NEG	99.9% (1220/1221)	99.9% (1187/1188)	FIB, I1
E1638	ERS077733	BDPT01000001-BDPT01000066	OgN5	H16	Indonesia	1990	D	Indigenous	Child <5 yrs	B1	L23	ST	CF NEG	99.9% (1220/1221)	99.9% (1187/1188)
E621sc	ERS139280	BDRT01000001-BDRT01000070	OgN5	H16	Guatemala	2000	AS	Traveller	Adult	B1	L23	ST	CF NEG	99.8% (1219/1221)	99.9% (1187/1188)
E710sc	ERS139281	BDRU01000001-BDRU01000036	OgN5	H16	Guatemala	2001	AS	Traveller	Adult	B1	L23	ST	CF NEG	99.9% (1220/1221)	99.9% (1187/1188)
E1282	ERS077679	BDPR01000001-BDPR01000115	OgN5	H5	Egypt	2001	D	Indigenous	Child <5 yrs	B1	L24	ST	CF NEG	99.9% (1220/1221)	99.8% (1186/1188)
E390	ERS077591	BDRJ01000001-BDRJ01000154	OgN5	H5	Guatemala	1999	AS	Traveller	Adult	B1	L24	ST	CF NEG	99.9% (1220/1221)	99.8% (1186/1188)	FII, FIA, FIB, FrepB
E890	ERS077641	BDRM01000001-BDRM01000146	OgN5	H5	Guatemala	2003	D	Indigenous	Child <5 yrs	B1	L24	ST	CF NEG	99.9% (1220/1221)	99.8% (1186/1188)	FII, FIA, FIB, FrepB
E1548	ERS038969	BDOZ01000001-BDOZ01000155	OgN3	H45	Argentina	1989	D	Indigenous	Child <5 yrs	A	L6	STh	CFA/I+CS21	(reference)	(reference)	FIB, I1
E1604	ERS077721	BDPC01000001-BDPC01000194	OgN3	H45	Argentina	1989	D	Indigenous	Child <5 yrs	A	L6	STh	CFA/I+CS21	1	1	FII, FIB, FrepB, I1, P
E562	ERS038940	BDPA01000001-BDPA01000166	OgN3	H45	Mexico	2000	D/AS	Traveller	Adult	A	L6	STh	CFA/I+CS21	1	1	FIB, I1, P
E563	ERS038941	BDOW01000001-BDOW01000167	OgN3	H45	Mexico	2000	D/AS	Traveller	Adult	A	L6	STh	CFA/I+CS21	1	1	FIB, FII-s, I1, P
E636	ERS038943	BDOV01000001-BDOV01000209	OgN3	H45	Guatemala	2000	D	Traveller	Adult	A	L6	STh	CFA/I+CS21	1	1	FIB, FII-s, P
E897	ERS038948	BDOX01000001-BDOX01000158	OgN3	H45	Guatemala	2003	D	Indigenous	Child <5 yrs	A	L6	STh	CFA/I+CS21	1	1	FIB, FII-s, P
E956	ERS077662	BDPU01000001-BDPU01000289	OgN3	H11	Egypt	1997	D	Soldier	Adult	A	L25	LT	CF NEG	1	1	FIB, Y
E2981sc	ERS139299	BDRW01000001-BDRW01000076	OgN3	H34	Bangladesh	2010	unkown	unkown	unkown	D/E	-	LT	CF NEG	1	1	FII, FIA, FIB, FrepB
E1525	ERS077692	BDPB01000001-BDPB01000109	OgSB16	H32	Argentina	1989	D	Indigenous	Child <5 yrs	A	L13	LT+STh	CF NEG	(reference)	(reference)	FII, FIB, FrepB
E1574	ERS077705	BDPP01000001-BDPP01000169	OgSB16	H32	Argentina	1989	D	Indigenous	Child <5 yrs	A	L13	LT	CF NEG	1	1	FIB, X4
E1581	ERS077708	BDPY01000001-BDPY01000313	OgSB16	H2	Argentina	1989	D	Indigenous	Child <5 yrs	A	L13	LT	CF NEG	99.9% (1400/1401)	1	FII, FrepB
E604	ERS077607	BDRB01000001-BDRB01000200	OgSB16	H32	Guatemala	2000	D	Traveller	Adult	A	L13	LT+STp	CF NEG	1	1	FIB
E616	ERS077608	BDRD01000001-BDRD01000210	OgSB16	H32	Guatemala	2000	D	Traveller	Adult	A	L13	LT+STp	CF NEG	1	1	FIB, I1
E628	ERS077614	BDRP01000001-BDRP01000188	OgSB16	H32	Guatemala	2000	AS	Traveller	Adult	A	L13	LT+STp	CF NEG	1	1	FIB, I1
E855	ERS077630	BDRO01000001-BDRO01000107	OgSB16	H32	Guatemala	2003	D	Indigenous	Child <5 yrs	A	L13	LT	CF NEG	1	1	FII, FrepB
E949	ERS077659	BDRR01000001-BDRR01000181	OgSB16	H11	Egypt	1997	D	Soldier	Adult	A	L25	LT	CF NEG	1	1	FII, FIIS, FIIY, FIB, FrepB, Y
E1650	ERS077739	BDRH01000001-BDRH01000101	OgN13	H10	Indonesia	1990	D	Indigenous	Child <5 yrs	B1	-	LT	CF NEG	1	1	FII-s
E1682	ERS077747	BDRK01000001-BDRK01000217	OgN13	H21	Indonesia	1990	D	Indigenous	Child <5 yrs	B1	L19	LT	CF NEG	1	1	FIB
E645	ERS077615	BDRG01000001-BDRG01000235	OgN13	H21	Guatemala	2000	AS	Traveller	Adult	B1	L19	LT	CF NEG	(reference)	(reference)	FII, FIB, FII-s, FrepB, P
E167	ERS077743	BDPF01000001-BDPF01000162	OgN14	H10	Japan	1983	D	Traveller	Adult	A	L11	LT	CF NEG	(reference)	(reference)	FII, FIIY
E819	ERS077625	BDPW01000001-BDPW01000224	OgN15	H10	Guatemala	2002	D	Traveller	Adult	B1	L18	LT	CF NEG	(reference)	(reference)	FII, FIB, FII-s, FrepB, P
E821	ERS077626	BDRA01000001-BDRA01000201	OgN15	H10	Guatemala	2002	D	Traveller	Adult	B1	L18	LT	CF NEG	1	1	FII, FIB, FII-s, FrepB, P
E1642	ERS077736	BDPN01000001-BDPN01000086	OgN16	H31	Indonesia	1990	D	Indigenous	Child <5 yrs	B2	-	LT+STp	CF NEG	(reference)	(reference)	FII, FrepB
E1647	ERS077737	BDPI01000001-BDPI01000106	OgN17	H10	Indonesia	1990	D	Indigenous	Child <5 yrs	B1	-	LT	CS6+CS21	(reference)	(reference)	FII, FrepB
E1657	ERS055633	BDOU01000001-BDOU01000148	OgN2	H28	Indonesia	1997	D	Traveller/Soldier	Adult	B1	-	LT+STp	CS12	(reference)	(reference)	FII, FrepB
E2348	ERS055656	BDOY01000001-BDOY01000186	OgN4	H34	Bolivia	2007	D	Indigenous	Child <5 yrs	A	L16	LT+ST	CF NEG	(reference)	(reference)	FII, FIIY, FIA, FIB, FrepB, FII-s
*AS: asymptomatic carrier, D: diarhea patient
** Lineages were defined by the phylogenetic analysis based on the maximum common genome including 1,429 genes.
***LT and ST were idenfiried using GM1 ELISAs and in some cases PCR (Sjöling A et al. J Clin Microbiol, 2007, 45:3295–).
****Colonization factors were identified by dot-blot analyses and in some cases by multiplex PCR (Rodas C et al. J Clin Microbiol.
2009, 47:1218–). CF NEG indicates negative for all known CFs.
